# Supplementary material for: Deregulated lncRNAs in B Cells from Patients with Active Tuberculosis
Source: PLoS One. 2017 Jan 26;12(1):e0170712. doi: 10.1371/journal.pone.0170712 (PMC5268381; doi:10.1371/journal.pone.0170712)
Supplement: S1 Table — (XLS) [file pone.0170712.s002.xls]

## Sheet: ATB_vs_Control
GeneSymbol	Regulation - LncRNAs	Chrom	Strand	txStart	txEnd	GenomeRelationship	NearbyGeneSymbol	Regulation - mRNAs	NearbyGeneChrom	NearbyGeneStrand	NearbyGenetxStart	NearbyGenetxEnd
CHRM3-AS2 (Antisense)	down	chr1	-	239870423	239882419	intronic antisense	CHRM3	down	chr1	+	239792372	240072717
RP11-153M7.5 (Antisense)	up	chr4	+	154641478	154648874	intronic antisense	RNF175	down	chr4	-	154631311	154681387
HLA-DQB1-AS1 (Antisense)	up	chr6	+	32627656	32628506	natural antisense	HLA-DQB1	up	chr6	-	32627240	32634466
RP11-196G18.3 (Antisense)	up	chr1	-	149757214	149764576	natural antisense	FCGR1A	up	chr1	+	149754249	149764074
RP11-439A17.9 (Antisense)	up	chr1	+	120925633	120933000	natural antisense	FCGR1B	up	chr1	-	120926127	120935944
RP11-439A17.9 (Antisense)	up	chr1	+	120925633	120933000	natural antisense	FCGR1B	up	chr1	-	120926127	120935944
RP11-597D13.9 (Antisense)	up	chr4	+	159092379	159120603	natural antisense	FAM198B	up	chr4	-	159045731	159094202
RP11-597D13.9 (Antisense)	up	chr4	+	159092379	159120603	natural antisense	FAM198B	up	chr4	-	159045731	159093718
RP11-244F12.2 (Antisense)	up	chr15	-	63362223	63364110	natural antisense	TPM1	up	chr15	+	63340635	63362831
RP11-99H8.1 (Enhancer)	up	chr1	-	71181615	71185972	upstream	PTGER3	up	chr1	-	71418114	71513491
RP11-478H13.3 (Enhancer)	down	chr10	+	29095875	29097148	upstream	BAMBI	up	chr10	+	28966423	28971868
RP11-109A6.4 (Enhancer)	down	chr10	+	131581116	131584811	downstream	EBF3	up	chr10	-	131633495	131762091
KIAA0664L3 (Enhancer)	down	chr16	+	31716990	31718672	upstream	AHSP	up	chr16	+	31539202	31540124
RP1-122P22.2 (Enhancer)	up	chr20	+	19738351	19780320	downstream	C20orf26	up	chr20	+	20033157	20341346
AC109826.2 (Enhancer)	down	chr2	-	99385423	99388543	downstream	MGAT4A	down	chr2	-	99235568	99347589
AC109826.2 (Enhancer)	down	chr2	-	99385423	99388543	downstream	INPP4A	down	chr2	+	99061320	99207496
RP1-90G24.6 (Enhancer)	down	chr22	+	32669406	32673173	downstream	RFPL3	down	chr22	+	32750871	32757148
RP1-90G24.6 (Enhancer)	down	chr22	+	32669406	32673173	downstream	SYN3	down	chr22	-	32908539	33402806
KIAA0664L3 (Enhancer)	down	chr16	+	31718283	31721097	upstream	AHSP	up	chr16	+	31539202	31540124
LINC00324 (Enhancer)	down	chr17	-	8123947	8127361	downstream	ALOX15B	up	chr17	+	7942357	7952451
XLOC_000218 (LincRNA)	up	chr1	+	59181175	59184660	upstream	TACSTD2	up	chr1	-	59041094	59043166
XLOC_000166 (LincRNA)	up	chr1	+	45282504	45283445	downstream	PTCH2	up	chr1	-	45285515	45308616
XLOC_000647 (LincRNA)	down	chr1	+	247496211	247556671	downstream	NLRP3	up	chr1	+	247579457	247612406
XLOC_002993 (LincRNA)	up	chr3	+	195311255	195327734	downstream	MUC4	up	chr3	-	195473637	195538844
XLOC_002993 (LincRNA)	up	chr3	+	195311255	195327734	downstream	MUC4	up	chr3	-	195473637	195538844
XLOC_002813 (LincRNA)	up	chr3	+	128949392	128955149	downstream	IFT122	down	chr3	+	129158967	129239191
XLOC_004199 (LincRNA)	down	chr4	-	184386041	184393909	downstream	CLDN22	down	chr4	-	184239219	184241927
XLOC_006188 (LincRNA)	up	chr7	+	99597001	99605862	upstream	AZGP1	up	chr7	-	99564349	99573735
XLOC_007896 (LincRNA)	down	chr9	-	139506485	139508248	upstream	FAM69B	up	chr9	+	139607023	139619170
XLOC_007896 (LincRNA)	down	chr9	-	139506545	139507780	upstream	FAM69B	up	chr9	+	139607023	139619170
XLOC_008811 (LincRNA)	down	chr10	-	48510124	48532615	downstream	ZNF488	down	chr10	+	48355088	48373866
XLOC_008811 (LincRNA)	down	chr10	-	48510124	48532615	upstream	PTPN20B	down	chr10	-	48737041	48827581
XLOC_009016 (LincRNA)	down	chr11	+	331733	333645	downstream	SCT	down	chr11	-	626312	627173
XLOC_009281 (LincRNA)	down	chr11	+	113886126	113887961	downstream	ZBTB16	down	chr11	+	113930430	114121397
XLOC_009734 (LincRNA)	up	chr12	+	48606566	48619721	downstream	OR8S1	up	chr12	+	48919414	48921886
XLOC_010052 (LincRNA)	up	chr12	-	40534258	40552325	upstream	LRRK2	up	chr12	+	40618812	40763086
XLOC_010898 (LincRNA)	down	chr14	+	88556388	88557999	downstream	KCNK10	up	chr14	-	88646451	88737255
XLOC_011893 (LincRNA)	up	chr16	-	21238728	21244853	downstream	DNAH3	up	chr16	-	20944475	21170762
XLOC_011893 (LincRNA)	up	chr16	-	21238728	21244853	upstream	CRYM	up	chr16	-	21269838	21314404
XLOC_012582 (LincRNA)	up	chr17	-	76613490	76615641	downstream	SOCS3	up	chr17	-	76352858	76356158
XLOC_012626 (LincRNA)	down	chr18	+	11489031	11490912	downstream	GNAL	down	chr18	+	11689013	11885683
#Column A: GeneSymbol, the symbol of the LncRNA.
#Column B: Regulation - LncRNAs, it depicts which group has greater or lower intensity values than the other.
#Column C ~ F: Annotations for each noncoding RNA, including Chrom, Strand, txStart, txEnd.
#Column G: GenomeRelationship, it depicts the genomic position of the protein coding genes relative to corresponding LncRNAs.
#Column H: NearbyGeneSymbol, the symbol of the coding gene.
#Column I: Regulation - mRNAs, it depicts which group has greater or lower intensity values than the other.
#Column J ~ M Annotations for each mRNA, including NearbyGeneChrom, NearbyGeneStrand, NearbyGenetxStart, NearbyGenetxEnd.
